# Supplementary material for: An Open-Source Photogrammetry Workflow for Reconstructing 3D Models
Source: Integr Org Biol. 2023 Jul 7;5(1):obad024. doi: 10.1093/iob/obad024 (PMC10350669; doi:10.1093/iob/obad024)
Supplement: obad024_Supplemental_Files [file obad024_supplemental_files.zip]

Archive with 2 entries (2 files):
- supplement_tables_figures.docx
- supplement_workflow instructions.docx
